# Supplementary material for: ELIMINATOR: essentiality analysis using multisystem networks and integer programming
Source: BMC Bioinformatics. 2022 Aug 6;23:324. doi: 10.1186/s12859-022-04855-z (PMC9357337; doi:10.1186/s12859-022-04855-z)
Supplement: Supplementary file 2 — Additional file 2: Table S1. manual curation of the NCI-PID pathway list. [file 12859_2022_4855_MOESM2_ESM.xlsx]

## Sheet: pathway_annoatations
source	id	Path	score
NCI-PID	36875	Cellular roles of Anthrax toxin	2
NCI-PID	36879	TCR signaling in naive CD8+ T cells	3
NCI-PID	36882	Nectin adhesion pathway	1
NCI-PID	36892	Aurora B signaling	1
NCI-PID	36894	RAC1 signaling pathway	1
NCI-PID	36896	IL2 signaling events mediated by PI3K	1
NCI-PID	36899	ErbB1 downstream signaling	1
NCI-PID	36902	TGF-beta receptor signaling	1
NCI-PID	36905	PLK2 and PLK4 events	1
NCI-PID	36906	Stabilization and expansion of the E-cadherin adherens junction	1
NCI-PID	36909	Signaling events mediated by HDAC Class I	1
NCI-PID	36910	Regulation of Notch signaling	1
NCI-PID	36911	Regulation of Androgen receptor activity	2
NCI-PID	36912	E-cadherin signaling in the nascent adherens junction	1
NCI-PID	36915	ATF-2 transcription factor network	1
NCI-PID	36920	Osteopontin-mediated events	1
NCI-PID	36922	Signaling events regulated by Ret tyrosine kinase	1
NCI-PID	36927	FoxO family signaling	2
NCI-PID	36929	Presenilin action in Notch and Wnt signaling	1
NCI-PID	36930	Reelin signaling pathway	2
NCI-PID	36932	BARD1 signaling events	2
NCI-PID	36935	Signaling events mediated by PRL	1
NCI-PID	36937	Class I PI3K signaling events mediated by Akt	1
NCI-PID	36938	Signaling events mediated by focal adhesion kinase	1
NCI-PID	36939	Atypical NF-kappaB pathway	1
NCI-PID	36940	Retinoic acid receptors-mediated signaling	2
NCI-PID	36941	EGF receptor (ErbB1) signaling pathway	1
NCI-PID	36947	Signaling events mediated by VEGFR1 and VEGFR2	2
NCI-PID	36950	Nephrin/Neph1 signaling in the kidney podocyte	2
NCI-PID	36951	Glypican 3 network	2
NCI-PID	36952	amb2 Integrin signaling	3
NCI-PID	36956	Regulation of cytoplasmic and nuclear SMAD2/3 signaling	1
NCI-PID	36959	mTOR signaling pathway	1
NCI-PID	36962	PDGFR-beta signaling pathway	1
NCI-PID	36964	Angiopoietin receptor Tie2-mediated signaling	2
NCI-PID	36967	p75(NTR)-mediated signaling	3
NCI-PID	36968	E-cadherin signaling in keratinocytes	2
NCI-PID	36969	ErbB2/ErbB3 signaling events	1
NCI-PID	36970	Role of Calcineurin-dependent NFAT signaling in lymphocytes	2
NCI-PID	36974	IFN-gamma pathway	2
NCI-PID	36976	CXCR4-mediated signaling events	1
NCI-PID	36977	Signaling events mediated by Stem cell factor receptor (c-Kit)	1
NCI-PID	36978	IL4-mediated signaling events	3
NCI-PID	36981	Caspase cascade in apoptosis	2
NCI-PID	36982	PDGFR-alpha signaling pathway	1
NCI-PID	36984	Internalization of ErbB1	1
NCI-PID	36985	C-MYB transcription factor network	1
NCI-PID	36986	CD40/CD40L signaling	1
NCI-PID	36989	a6b1 and a6b4 Integrin signaling	2
NCI-PID	36994	EPHA2 forward signaling	1
NCI-PID	36995	HIF-2-alpha transcription factor network	1
NCI-PID	36996	LPA receptor mediated events	1
NCI-PID	37001	IL2 signaling events mediated by STAT5	1
NCI-PID	37002	LKB1 signaling events	3
NCI-PID	37004	CDC42 signaling events	1
NCI-PID	37006	PLK1 signaling events	1
NCI-PID	37011	Lissencephaly gene (LIS1) in neuronal migration and development	2
NCI-PID	37013	Ephrin B reverse signaling	2
NCI-PID	37014	Syndecan-2-mediated signaling events	2
NCI-PID	37015	Neurotrophic factor-mediated Trk receptor signaling	1
NCI-PID	37017	Calcineurin-regulated NFAT-dependent transcription in lymphocytes	1
NCI-PID	37018	Fc-epsilon receptor I signaling in mast cells	2
NCI-PID	37020	VEGFR1 specific signals	1
NCI-PID	37023	IL2-mediated signaling events	1
NCI-PID	37025	Syndecan-4-mediated signaling events	1
NCI-PID	37027	BCR signaling pathway	2
NCI-PID	37033	Integrins in angiogenesis	1
NCI-PID	37034	EPO signaling pathway	2
NCI-PID	37035	BMP receptor signaling	2
NCI-PID	37038	EPHB forward signaling	2
NCI-PID	37040	EPHA forward signaling	2
NCI-PID	37041	IL6-mediated signaling events	1
NCI-PID	37043	HIV-1 Nef: Negative effector of Fas and TNF-alpha	1
NCI-PID	37044	TCR signaling in naive CD4+ T cells	3
NCI-PID	37046	Syndecan-3-mediated signaling events	2
NCI-PID	37048	Insulin-mediated glucose transport	1
NCI-PID	37050	Hedgehog signaling events mediated by Gli proteins	1
NCI-PID	37051	ErbB4 signaling events	1
NCI-PID	37054	RhoA signaling pathway	1
NCI-PID	37056	LPA4-mediated signaling events	1
NCI-PID	36885	Signaling events mediated by Hepatocyte Growth Factor Receptor (c-Met)	2
NCI-PID	36948	Ephrin A reverse signaling	2
NCI-PID	36972	Alpha-synuclein signaling	2
NCI-PID	37045	FGF signaling pathway	1

## Sheet: Sheet1
Supplementary Table 1 - manual curation of the NCI-PID pathway list. Category 1: tumorigenic; Category 2: tumor supressor; Category 3: unrelated with cancer.
NCI-PID Pathway	References	Score (1 pro-cancer, 2 not clear or tissue specific, 3 anti-cancer)
Cellular roles of Anthrax toxin	Khandia, R., Pattnaik, B., Rajukumar, K., Pateriya, A., Bhatia, S., Murugkar, H., ... & Joshi, S. K. (2017). Anti-proliferative role of recombinant lethal toxin of Bacillus anthracis on primary mammary ductal carcinoma cells revealing its therapeutic potential. Oncotarget, 8(22), 35835.Bachran, C., & Leppla, S. H. (2016). Tumor targeting and drug delivery by anthrax toxin. Toxins, 8(7), 197.	2
TCR signaling in naive CD8+ T cells	Palmer, D. C., Guittard, G. C., Franco, Z., Crompton, J. G., Eil, R. L., Patel, S. J., ... & Clever, D. (2015). Cish actively silences TCR signaling in CD8+ T cells to maintain tumor tolerance. Journal of Experimental Medicine, 212(12), 2095-2113.	3
Nectin adhesion pathway	Fabre-Lafay, S., Monville, F., Garrido-Urbani, S., Berruyer-Pouyet, C., Ginestier, C., Reymond, N., ... & Lecocq, E. (2007). Nectin-4 is a new histological and serological tumor associated marker for breast cancer. BMC cancer, 7(1), 73.	1
Aurora B signaling	Warner, S. L., Munoz, R. M., Stafford, P., Koller, E., Hurley, L. H., Von Hoff, D. D., & Han, H. (2006). Comparing Aurora A and Aurora B as molecular targets for growth inhibition of pancreatic cancer cells. Molecular cancer therapeutics, 5(10), 2450-2458.	1
RAC1 signaling pathway	De, P., Aske, J. C., & Dey, N. (2019). RAC1 Takes the Lead in Solid Tumors. Cells, 8(5), 382.	1
IL2 signaling events mediated by PI3K	Okkenhaug, K., Graupera, M., & Vanhaesebroeck, B. (2016). Targeting PI3K in cancer: impact on tumor cells, their protective stroma, angiogenesis, and immunotherapy. Cancer discovery, 6(10), 1090-1105.	1
ErbB1 downstream signaling	Zi, X., Grasso, A. W., Kung, H. J., & Agarwal, R. (1998). A flavonoid antioxidant, silymarin, inhibits activation of erbB1 signaling and induces cyclin-dependent kinase inhibitors, G1 arrest, and anticarcinogenic effects in human prostate carcinoma DU145 cells. Cancer research, 58(9), 1920-1929.	1
TGF-beta receptor signaling	Syed, V. (2016). TGF‐β Signaling in Cancer. Journal of cellular biochemistry, 117(6), 1279-1287.	1
PLK2 and PLK4 events	Lei, Q., Xiong, L., Xia, Y., Feng, Z., Gao, T., Wei, W., ... & Li, Z. (2018). YLT-11, a novel PLK4 inhibitor, inhibits human breast cancer growth via inducing maladjusted centriole duplication and mitotic defect. Cell death & disease, 9(11), 1-14. Li Z, Lu J, Sun M, Mi S, Zhang H, Luo RT, Chen P, Wang Y, Yan M, Qian Z. Distinct microRNA expression profiles in acute myeloid leukemia with common tr…	1
Stabilization and expansion of the E-cadherin adherens junction	Gloushankova, N. A., Rubtsova, S. N., & Zhitnyak, I. Y. (2017). Cadherin-mediated cell-cell interactions in normal and cancer cells. Tissue barriers, 5(3), e1356900.	1
Signaling events mediated by HDAC Class I	Li, Y., & Seto, E. (2016). HDACs and HDAC inhibitors in cancer development and therapy. Cold Spring Harbor perspectives in medicine, 6(10), a026831.	1
Regulation of Notch signaling	Yuan, X., Wu, H., Xu, H., Xiong, H., Chu, Q., Yu, S., ... & Wu, K. (2015). Notch signaling: an emerging therapeutic target for cancer treatment. Cancer letters, 369(1), 20-27.	1
Regulation of Androgen receptor activity	Diaz-Chico, B. N., Rodriguez, F. G., González, A., Ramírez, R., Bilbao, C., de Leon, A. C., ... & Díaz-Chico, J. C. (2007). Androgens and androgen receptors in breast cancer. The Journal of steroid biochemistry and molecular biology, 105(1-5), 1-15. prostate + breast… Even not always in breast: Bleach, R., & McIlroy, M. (2018). The divergent function of androgen receptor in breast cancer; analysi…	2020-03-02
E-cadherin signaling in the nascent adherens junction	Baum, B., & Georgiou, M. (2011). Dynamics of adherens junctions in epithelial establishment, maintenance, and remodeling. Journal of Cell Biology, 192(6), 907-917.	1
ATF-2 transcription factor network	Wu, D. S., Chen, C., Wu, Z. J., Liu, B., Gao, L., Yang, Q., ... & Wang, L. H. (2016). ATF2 predicts poor prognosis and promotes malignant phenotypes in renal cell carcinoma. Journal of Experimental & Clinical Cancer Research, 35(1), 108.	1
Osteopontin-mediated events	Rodrigues, L. R., Teixeira, J. A., Schmitt, F. L., Paulsson, M., & Lindmark-Mänsson, H. (2007). The role of osteopontin in tumor progression and metastasis in breast cancer. Cancer Epidemiology and Prevention Biomarkers, 16(6), 1087-1097. Zhao, H., Chen, Q., Alam, A., Cui, J., Suen, K. C., Soo, A. P., ... & Ma, D. (2018). The role of osteopontin in the progression of solid organ tumour. Cell deat…	1
Signaling events regulated by Ret tyrosine kinase	Mulligan, L. M. (2014). RET revisited: expanding the oncogenic portfolio. Nature Reviews Cancer, 14(3), 173-186.	1
FoxO family signaling	Yadav, R. K., Chauhan, A. S., Zhuang, L., & Gan, B. (2018, June). FoxO transcription factors in cancer metabolism. In Seminars in cancer biology (Vol. 50, pp. 65-76). Academic Press.	2020-03-02
Presenilin action in Notch and Wnt signaling	Li, P., Lin, X., Zhang, J. R., Li, Y., Lu, J., Huang, F. C., ... & Huang, C. M. (2016). The expression of presenilin 1 enhances carcinogenesis and metastasis in gastric cancer. Oncotarget, 7(9), 10650.	1
Reelin signaling pathway	Khialeeva, E., & Carpenter, E. M. (2017). Nonneuronal roles for the reelin signaling pathway. Developmental Dynamics, 246(4), 217-226.	2
BARD1 signaling events	Cimmino, F., Formicola, D., & Capasso, M. (2017). Dualistic role of BARD1 in cancer. Genes, 8(12), 375.	2
Signaling events mediated by PRL		1
Class I PI3K signaling events mediated by Akt	Fruman, D. A., & Rommel, C. (2014). PI3K and cancer: lessons, challenges and opportunities. Nature reviews Drug discovery, 13(2), 140-156.	1
Signaling events mediated by focal adhesion kinase	Tai, Y. L., Chen, L. C., & Shen, T. L. (2015). Emerging roles of focal adhesion kinase in cancer. BioMed research international, 2015 Golubovskaya, V. M., Kweh, F. A., & Cance, W. G. (2009). Focal adhesion kinase and cancer. Histology and histopathology.	1
Atypical NF-kappaB pathway	Hoesel, B., & Schmid, J. A. (2013). The complexity of NF-κB signaling in inflammation and cancer. Molecular cancer, 12(1), 86	1
Retinoic acid receptors-mediated signaling	Di Masi, A., Leboffe, L., De Marinis, E., Pagano, F., Cicconi, L., Rochette-Egly, C., ... & Nervi, C. (2015). Retinoic acid receptors: from molecular mechanisms to cancer therapy. Molecular aspects of medicine, 41, 1-115	2.5
	Coyle, K. M., Sultan, M., Thomas, M. L., Vaghar-Kashani, A., & Marcato, P. (2013). Retinoid signaling in cancer and its promise for therapy. J Carcinog Mutagen S, 7, 16-18
EGF receptor (ErbB1) signaling pathway	Wee, P., & Wang, Z. (2017). Epidermal growth factor receptor cell proliferation signaling pathways. Cancers, 9(5), 52	1
Signaling events mediated by VEGFR1 and VEGFR2	¿?	2
Ephrin A reverse signaling	Only brain	2
Nephrin/Neph1 signaling in the kidney podocyte	Kidney	2
Glypican 3 network	protective breast Peters, M. G., Farias, E., Colombo, L., Filmus, J., Puricelli, L., & de Kier Joffé, E. B. (2003). Inhibition of invasion and metastasis by glypican-3 in a syngeneic breast cancer model. Breast cancer research and treatment, 80(2), 221-232. not influence in pancreas. Mounajjed, T., Zhang, L., & Wu, T. T. (2013). Glypican-3 expression in gastrointestinal and pancreatic epithelial …	2 (only liver)
amb2 Integrin signaling	Brandsma, D., Ulfman, L., Reijneveld, J.C., Bracke, M., Taphoorn, M.J., Zwaginga, J.J., Gebbink, M.F., de Boer, H., Koenderman, L. and Voest, E.E., 2006. Constitutive integrin activation on tumor cells contributes to progression of leptomeningeal metastases. Neuro-oncology, 8(2), pp.127-136.	3
Regulation of cytoplasmic and nuclear SMAD2/3 signaling		1
mTOR signaling pathway	many...	1
PDGFR-beta signaling pathway		1
Angiopoietin receptor Tie2-mediated signaling	Grenga, I., Kwilas, A. R., Donahue, R. N., Farsaci, B., & Hodge, J. W. (2015). Inhibition of the angiopoietin/Tie2 axis induces immunogenic modulation, which sensitizes human tumor cells to immune attack. Journal for immunotherapy of cancer, 3(1), 52.	2 (suppression of the angiopoietin/Tie2 pathway using mL4-3 and L1-7(N) had no effect on the proliferation or viability of tumor cells)
p75(NTR)-mediated signaling	Khwaja, F., Tabassum, A., Allen, J., & Djakiew, D. (2006). The p75NTR tumor suppressor induces cell cycle arrest facilitating caspase mediated apoptosis in prostate tumor cells. Biochemical and biophysical research communications, 341(4), 1184-1192. Wang, X., Bauer, J. H., Li, Y., Shao, Z., Zetoune, F. S., Cattaneo, E., & Vincenz, C. (2001). Characterization of a p75NTR apoptotic signaling pathwa…	3
E-cadherin signaling in keratinocytes	(specific)	2
ErbB2/ErbB3 signaling events		1
Role of Calcineurin-dependent NFAT signaling in lymphocytes	Qin, J. J., Nag, S., Wang, W., Zhou, J., Zhang, W. D., Wang, H., & Zhang, R. (2014). NFAT as cancer target: mission possible?. Biochimica Et Biophysica Acta (BBA)-Reviews on Cancer, 1846(2), 297-311. Kipanyula, M. J., Kimaro, W. H., & Etet, P. F. (2016). The emerging roles of the calcineurin-nuclear factor of activated T-lymphocytes pathway in nervous system functions and diseases. Journal of agi…	2
IFN-gamma pathway	Zaidi, M. R. (2019). The interferon-gamma paradox in cancer. Journal of Interferon & Cytokine Research, 39(1), 30-38.	2
CXCR4-mediated signaling events	Wang, Y., Xie, Y., & Oupický, D. (2016). Potential of CXCR4/CXCL12 chemokine axis in cancer drug delivery. Current pharmacology reports, 2(1), 1-10.	1
Signaling events mediated by Stem cell factor receptor (c-Kit)	Stankov, K., Popovic, S., & Mikov, M. (2014). C-KIT signaling in cancer treatment. Current pharmaceutical design, 20(17), 2849-2880	1
IL4-mediated signaling events	Li, Z., Chen, L., & Qin, Z. (2009). Paradoxical roles of IL-4 in tumor immunity. Cellular & molecular immunology, 6(6), 415-422. Xue, G., Jin, G., Fang, J., & Lu, Y. (2019). IL-4 together with IL-1β induces antitumor Th9 cell differentiation in the absence of TGF-β signaling. Nature communications, 10(1), 1-10. Nagai, S., & Toi, M. (2000). Interleukin-4 and breast cancer. Breast Cancer, 7(3), 181…	3
Caspase cascade in apoptosis	Fulda, S., & Debatin, K. M. (2013). Caspase activation in cancer therapy. In Madame Curie Bioscience Database [Internet]. Landes Bioscience.	2
PDGFR-alpha signaling pathway		1
Internalization of ErbB1	Zi, X., Grasso, A. W., Kung, H. J., & Agarwal, R. (1998). A flavonoid antioxidant, silymarin, inhibits activation of erbB1 signaling and induces cyclin-dependent kinase inhibitors, G1 arrest, and anticarcinogenic effects in human prostate carcinoma DU145 cells. Cancer research, 58(9), 1920-1929.	1
C-MYB transcription factor network	Liu, X., Xu, Y., Han, L., & Yi, Y. (2018). Reassessing the potential of Myb-targeted anti-cancer therapy. Journal of Cancer, 9(7), 1259	1
CD40/CD40L signaling		1
a6b1 and a6b4 Integrin signaling		2
EPHA2 forward signaling	Markosyan, N., Li, J., Sun, Y. H., Richman, L. P., Lin, J. H., Yan, F., ... & Tobias, J. W. (2019). Tumor cell–intrinsic EPHA2 suppresses antitumor immunity by regulating PTGS2 (COX-2). The Journal of clinical investigation, 129(9).	1
HIF-2-alpha transcription factor network	Moreno Roig, E., Yaromina, A., Houben, R., Groot, A. J., Dubois, L., & Vooijs, M. (2018). Prognostic role of hypoxia-inducible factor-2α tumor cell expression in cancer patients: a meta-analysis. Frontiers in oncology, 8, 224	1
LPA receptor mediated events	Wang, J., Sun, Y., Qu, J., Yan, Y., Yang, Y., & Cai, H. (2016). Roles of LPA receptor signaling in breast cancer. Expert review of molecular diagnostics, 16(10), 1103-1111	1
IL2 signaling events mediated by STAT5		1
LKB1 signaling events	Momcilovic, M., & Shackelford, D. B. (2015). Targeting LKB1 in cancer–exposing and exploiting vulnerabilities. British journal of cancer, 113(4), 574-584. Zhao, R. X., & Xu, Z. X. (2014). Targeting the LKB1 tumor suppressor. Current drug targets, 15(1), 32-52.	3
CDC42 signaling events	del Mar Maldonado, M., & Dharmawardhane, S. (2018). Targeting Rac and Cdc42 GTPases in Cancer. Cancer research, 78(12), 3101-3111.	1
PLK1 signaling events	Liu, Z., Sun, Q., & Wang, X. (2017). PLK1, a potential target for cancer therapy. Translational oncology, 10(1), 22-32. Liu, X., Lei, M., & Erikson, R. L. (2006). Normal cells, but not cancer cells, survive severe Plk1 depletion. Molecular and cellular biology, 26(6), 2093-2108. de Cárcer, G. (2019). The Mitotic Cancer Target Polo-Like Kinase 1: Oncogene or Tumor Suppressor?. Genes, 10(3), 208	1.25
Lissencephaly gene (LIS1) in neuronal migration and development	specific	2
Ephrin B reverse signaling	Noren, N. K., & Pasquale, E. B. (2007). Paradoxes of the EphB4 receptor in cancer. Cancer research, 67(9), 3994-3997. Cortina, C., Palomo-Ponce, S., Iglesias, M., Fernández-Masip, J. L., Vivancos, A., Whissell, G., ... & Davy, A. (2007). EphB–ephrin-B interactions suppress colorectal cancer progression by compartmentalizing tumor cells. Nature genetics, 39(11), 1376.	2
Syndecan-2-mediated signaling events	(protector osteosarcoma & pultmón), malo en el resto. Mytilinaiou, M., Nikitovic, D., Berdiaki, A., Kostouras, A., Papoutsidakis, A., Tsatsakis, A. M., & Tzanakakis, G. N. (2017). Emerging roles of syndecan 2 in epithelial and mesenchymal cancer progression. IUBMB life, 69(11), 824-833.	2
Neurotrophic factor-mediated Trk receptor signaling	Blondy, S., Christou, N., David, V., Verdier, M., Jauberteau, M. O., Mathonnet, M., & Perraud, A. (2019). Neurotrophins and their involvement in digestive cancers. Cell death & disease, 10(2), 1-12.	1
Calcineurin-regulated NFAT-dependent transcription in lymphocytes	Mancini, M., & Toker, A. (2009). NFAT proteins: emerging roles in cancer progression. Nature Reviews Cancer, 9(11), 810-820.	1
Fc-epsilon receptor I signaling in mast cells	Varricchi, G., Galdiero, M. R., Loffredo, S., Marone, G., Iannone, R., Marone, G., & Granata, F. (2017). Are mast cells MASTers in cancer?. Frontiers in immunology, 8, 424.	2
VEGFR1 specific signals	Despite this promise, VEGF-targeted therapies are not clinically effective for many pathologies… Weddell, J. C., Chen, S., & Imoukhuede, P. I. (2017). VEGFR1 promotes cell migration and proliferation through PLCγ and PI3K pathways. NPJ systems biology and applications, 4(1), 1-11. Lacal, P. M., & Graziani, G. (2018). Therapeutic implication of vascular endothelial growth factor receptor-1 (VEGFR-…	1.5
IL2-mediated signaling events		1
Syndecan-4-mediated signaling events	Labropoulou, V. T., Skandalis, S. S., Ravazoula, P., Perimenis, P., Karamanos, N. K., Kalofonos, H. P., & Theocharis, A. D. (2013). Expression of syndecan-4 and correlation with metastatic potential in testicular germ cell tumours. BioMed research international, 2013. Toba-Ichihashi, Y., Yamaoka, T., Ohmori, T., & Ohba, M. (2016). Up-regulation of Syndecan-4 contributes to TGF-β1-induced epitheli…	1
BCR signaling pathway	Lionberger, J. M., & Smithgall, T. E. (2000). The c-Fes protein-tyrosine kinase suppresses cytokine-independent outgrowth of myeloid leukemia cells induced by Bcr-Abl. Cancer research, 60(4), 1097-1103.	2 (leukemia)
Integrins in angiogenesis	Carbonell, W. S., DeLay, M., Jahangiri, A., Park, C. C., & Aghi, M. K. (2013). β1 integrin targeting potentiates antiangiogenic therapy and inhibits the growth of bevacizumab-resistant glioblastoma. Cancer research, 73(10), 3145-3154	1
EPO signaling pathway	Farrell, F., & Lee, A. (2004). The erythropoietin receptor and its expression in tumor cells and other tissues. The oncologist, 9(Supplement 5), 18-30.	2
BMP receptor signaling		2
EPHB forward signaling	Batlle, E., Bacani, J., Begthel, H., Jonkeer, S., Gregorieff, A., van de Born, M., ... & Gallinger, S. (2005). EphB receptor activity suppresses colorectal cancer progression. Nature, 435(7045), 1126-1130. Kaenel, P., Mosimann, M., & Andres, A. C. (2012). The multifaceted roles of Eph/ephrin signaling in breast cancer. Cell adhesion & migration, 6(2), 138-147	2
EPHA forward signaling	Lisabeth, E. M., Falivelli, G., & Pasquale, E. B. (2013). Eph receptor signaling and ephrins. Cold Spring Harbor perspectives in biology, 5(9), a009159. Kaenel, P., Mosimann, M., & Andres, A. C. (2012). The multifaceted roles of Eph/ephrin signaling in breast cancer. Cell adhesion & migration, 6(2), 138-147	2
IL6-mediated signaling events	Kumari, N., Dwarakanath, B. S., Das, A., & Bhatt, A. N. (2016). Role of interleukin-6 in cancer progression and therapeutic resistance. Tumor Biology, 37(9), 11553-11572	1
HIV-1 Nef: Negative effector of Fas and TNF-alpha	Chen, L., Feng, Z., Yue, H., Bazdar, D., Mbonye, U., Zender, C., ... & Wang, B. (2018). Exosomes derived from HIV-1-infected cells promote growth and progression of cancer via HIV TAR RNA. Nature communications, 9(1), 1-12.	1
TCR signaling in naive CD4+ T cells	not clear… ante la duda 1 (nos penaliza)	3
Syndecan-3-mediated signaling events	Not much info	2
Insulin-mediated glucose transport	Orgel, E., & Mittelman, S. D. (2013). The links between insulin resistance, diabetes, and cancer. Current diabetes reports, 13(2), 213-222	1
Hedgehog signaling events mediated by Gli proteins		1
ErbB4 signaling events	Sundvall, M., Iljin, K., Kilpinen, S., Sara, H., Kallioniemi, O. P., & Elenius, K. (2008). Role of ErbB4 in breast cancer. Journal of mammary gland biology and neoplasia, 13(2), 259-268.	1
RhoA signaling pathway		1
LPA4-mediated signaling events	Eino, D., Tsukada, Y., Naito, H., Kanemura, Y., Iba, T., Wakabayashi, T., ... & Fujimoto, Y. (2018). LPA4-Mediated Vascular Network Formation Increases the Efficacy of Anti–PD-1 Therapy against Brain Tumors. Cancer research, 78(23), 6607-6620.	1
