# Supplementary material for: ELIMINATOR: essentiality analysis using multisystem networks and integer programming
Source: BMC Bioinformatics. 2022 Aug 6;23:324. doi: 10.1186/s12859-022-04855-z (PMC9357337; doi:10.1186/s12859-022-04855-z)
Supplement: Supplementary file 3 — Additional file 3: Table S2. BRCA group-specific essentiality results (top 10). [file 12859_2022_4855_MOESM3_ESM.xlsx]

## Sheet: Supplementary Table 2 - Top 10 
Supplementary Table 2 - BRCA group-specific essentiality results (top 10). geneID: gene identifier in HGNC nomenclature; group: BRCA group being studyed; p-value (hypergeometric test): p-value from a hypergeometric test; adjusted p-value (hypergeometric test): adjusted p-value after multiple-testing comparison, # Essential in group: number of patients predicted as essential from the group being a…
geneID	group	p-value (hypergeometric test)	adjusted p-value (hypergeometric test)	# Essential in group	# Patients in group	# Essential	Average Achilles Score
AURKB	TNBC	1.59207e-19	4.80806e-17	48	55	65	-1.44002
CCND3	Luminal A	2.96627e-15	4.47907e-13	29	29	62	-0.237874
CDKN1A	Luminal A	8.1996e-13	8.25427e-11	25	29	47	0.139952
E4ICDS00	TNBC	3.17933e-10	2.4004e-08	52	55	104	NA
ERBB2	Her2	6.39886e-21	3.86491e-18	38	39	59	-0.408466
HURP	Luminal A	5.27516e-17	1.06207e-14	26	29	40	NA
LRP6	TNBC	1.48571e-13	1.79473e-11	32	55	38	0.00114452
LYN	TNBC	4.40952e-12	3.80478e-10	49	55	86	0.0896722
PTK2	TNBC	8.56588e-09	5.74866e-07	26	55	34	-0.608102
PVRL2	Luminal A	4.4988e-08	2.71728e-06	25	29	67	NA
