# Supplementary material for: ELIMINATOR: essentiality analysis using multisystem networks and integer programming
Source: BMC Bioinformatics. 2022 Aug 6;23:324. doi: 10.1186/s12859-022-04855-z (PMC9357337; doi:10.1186/s12859-022-04855-z)
Supplement: Supplementary file 4 — Additional file 4: Table S3. BRCA essentiality results (BRCA vs healthy) complete list. [file 12859_2022_4855_MOESM4_ESM.xlsx]

## Sheet: Supplementary Table 3 - Cancer 
Supplementary Table 3 - BRCA essentiality results (BRCA vs healthy) complete list. geneID: gene identifier in HGNC nomenclature; p-value (hypergeometric test): p-value from a hypergeometric test; adjusted p-value: adjusted p-value after multiple-testing comparison, # Cancer Essential: number of cancer samples predicted as essential; # Essential: number of total samples predicted as essential; Ave…
geneID	p-value (hypergeometric test)	adjusted p-value (hypergeometric test)	# Cancer Essential	# Essential	Average Achilles Score
RACGAP1	3.25e-07	4.91e-05	118	118	-1.45764
MIB1	2.33e-06	0.000176	110	110	-0.348084
EZR	1.02e-05	0.000513	103	103	0.0940738
PCNA	1.94e-05	0.000734	126	128	-1.88689
TUBG1	0.00014	0.00421	88	88	-1.31599
CASP3	0.00052	0.00981	79	79	0.0735822
PKCDELTA	0.00052	0.00981	79	79	NA
SDC2	0.00052	0.00981	79	79	-0.0637322
BIRC3	0.00168	0.0231	89	90	0.149018
GNAI1	0.00168	0.0231	70	70	-0.107025
GNAI3	0.00168	0.0231	70	70	-0.137316
PVRL2	0.00242	0.0305	67	67	NA
AURKB	0.00307	0.0357	65	65	-1.44002
CTGF	0.00408	0.0385	150	158	0.228126
FKBP1A	0.00408	0.0385	150	158	-0.174099
TRAP1	0.00408	0.0385	150	158	-0.0324595
ERBB2	0.00607	0.0539	59	59	-0.408466
LAMININALPHA3	0.00687	0.0576	149	157	NA
FOS	0.0135	0.102	133	139	-0.102284
JUN	0.0135	0.102	133	139	-0.237192
LYN	0.0191	0.137	84	86	0.0896722
CDKN1B	0.0253	0.169	65	66	0.00475121
DKK1	0.0257	0.169	45	45	-0.246834
IQGAP1	0.0448	0.244	75	77	-0.00958688
WASL	0.0448	0.244	75	77	-0.100222
EFNA5	0.0452	0.244	39	39	-0.0243905
EPHA34567	0.0452	0.244	39	39	NA
SRCFAMILYKINASES	0.0452	0.244	39	39	NA
LRP6	0.0495	0.258	38	38	0.00114452
PTK2	0.0708	0.356	34	34	-0.608102
CCNA2	0.119	0.578	28	28	-1.37597
RAD51	0.129	0.609	27	27	-1.06517
RASSF5	0.159	0.727	73	76	-0.18645
NFKB1	0.165	0.734	24	24	0.111163
BAX	0.194	0.815	22	22	0.234994
NCOA3	0.194	0.815	22	22	-0.136296
RARS	0.214	0.875	108	114	-0.644351
PAK1	0.246	0.979	19	19	-0.0940837
MLF1IP	0.267	1	18	18	NA
PLK1	0.267	1	18	18	-1.65652
AKT1	0.288	1	17	17	-0.140301
CORTACTIN	0.311	1	16	16	NA
KIF20A	0.311	1	16	16	-0.539463
ANGPT2	0.454	1	11	11	-0.0343233
IL6	0.454	1	11	11	0.209697
MAPK14	0.454	1	11	11	-0.153707
CDK5R1	0.489	1	10	10	0.112919
FOXO3	0.523	1	130	139	-0.0721973
DIAPH3	0.527	1	9	9	-0.274711
GLI3	0.527	1	9	9	0.0619328
SMAD5	0.527	1	9	9	NA
IL2RA	0.609	1	7	7	0.192605
NCAN	0.609	1	7	7	-0.166449
ROCK2	0.647	1	42	45	0.0895811
DKK2	0.655	1	6	6	0.0229626
KITLG	0.655	1	6	6	0.181627
PTPN6	0.665	1	41	44	0.0714917
EFNA1	0.704	1	5	5	-0.0462063
EPHA4	0.704	1	5	5	0.12137
FZD1	0.704	1	5	5	-0.0563483
NUMA1	0.704	1	5	5	-0.57548
MAPK1	0.755	1	4	4	-0.129045
MST1R	0.755	1	4	4	-0.0202219
PVRL3	0.755	1	4	4	NA
VAV2VAV3	0.755	1	4	4	NA
IRS2	0.772	1	87	94	-0.349312
TIE2	0.776	1	23	25	NA
CDK5	0.811	1	3	3	-0.0955352
JAG1	0.811	1	3	3	-0.0511916
RET	0.811	1	3	3	-0.198099
VAV1	0.811	1	3	3	-0.175698
CDKN1A	0.826	1	43	47	0.139952
FYN	0.826	1	43	47	-0.00414584
PLA2G4A	0.829	1	31	34	0.193581
MYB	0.831	1	20	22	-0.352593
LIMA1	0.867	1	109	118	-0.149813
BMP4	0.87	1	2	2	0.0423322
CYCS	0.87	1	2	2	-1.05817
GRB2	0.87	1	2	2	-0.968981
ITGB4	0.87	1	2	2	-0.0406221
PRKCB	0.87	1	2	2	-0.000457305
FOXO13A4INACTIVE	0.901	1	105	114	NA
PRKACA	0.908	1	7	8	-0.181782
RARGAMMA2	0.908	1	7	8	NA
RHOA	0.923	1	45	50	-0.357575
PKA	0.932	1	56	62	NA
BAD	0.933	1	1	1	-0.120103
BAIAP2	0.933	1	1	1	-0.154966
BRSK1	0.933	1	0	1	0.0386264
CBLB	0.933	1	1	1	0.0349022
DNM1	0.933	1	1	1	-0.455027
EPHA2	0.933	1	1	1	0.0892558
F11R	0.933	1	1	1	-0.0662451
FGF2	0.933	1	1	1	0.144466
FLNA	0.933	1	1	1	0.164748
IRS1	0.933	1	1	1	-0.0108373
LACTADHERIN	0.933	1	1	1	NA
NFATC2	0.933	1	1	1	0.0777034
PLA2G1B	0.933	1	1	1	0.0372164
PLK4	0.933	1	1	1	-0.943549
PRKCQ	0.933	1	1	1	0.150564
SHANK3	0.933	1	1	1	NA
STAT3	0.939	1	68	75	0.0707289
ANGPT1	0.945	1	12	14	0.0138889
STAT5A	0.996	1	0	2	-0.609359
STAT1	0.998	1	21	26	0.16184
ZFP36	0.999	1	18	23	0.0646128
SRCFAMILYKINASESACTIVE	0.999	1	34	41	NA
RNF128	1	1	46	55	-0.0634042
DCX	1	1	9	14	0.126874
P16INK4A	1	1	20	27	NA
CAPN2	1	1	0	4	0.00423005
WIF1	1	1	18	26	-0.105115
GPC3	1	1	16	24	0.0132897
P14ARF	1	1	0	6	NA
VPS4	1	1	25	35	NA
GRIT1	1	1	7	15	NA
RAC1	1	1	8	17	-0.685435
KPNA2	1	1	5	14	-0.397535
ALPHA6INTEGRIN	1	1	115	126	NA
BCLXL	1	1	131	142	NA
BETA1INTEGRIN	1	1	115	126	NA
CCND3	1	1	51	62	-0.237874
CRKI	1	1	134	145	NA
DNAJA3	1	1	134	145	-0.859098
E4ICDS00	1	1	93	104	NA
EFNB2	1	1	134	145	0.167895
ENAH	1	1	125	136	0.0102533
EPHB4	1	1	126	137	0.142024
FRAP1	1	1	152	163	NA
GSFAMILY	1	1	140	151	NA
HDAC1	1	1	150	161	-0.122634
HURP	1	1	29	40	NA
IL12P70	1	1	149	160	NA
KIT	1	1	87	98	-0.222827
MLCK	1	1	149	160	NA
NCK12	1	1	152	163	NA
NOTCH1PRECURSOR	1	1	117	128	NA
P130CAS	1	1	151	162	NA
P38ALPHABETAACTIVE	1	1	151	162	NA
PI3KCLASS2BETAPOLYPEPTIDE	1	1	92	103	NA
PKC	1	1	108	119	NA
PLK2	1	1	122	133	0.0540909
PTN	1	1	36	47	-0.164581
PXN	1	1	85	96	-0.590881
RET9	1	1	135	146	NA
SHP2	1	1	108	119	NA
SRCYESFYN	1	1	134	145	NA
STAT6	1	1	145	156	-0.200449
TP53	1	1	107	118	0.0362253
VTN	1	1	88	99	-0.200713
